# Supplementary material for: Habituation to Pain in Patients with Chronic Pain: Clinical Implications and Future Directions
Source: J Clin Med. 2023 Jun 27;12(13):4305. doi: 10.3390/jcm12134305 (PMC10342770; doi:10.3390/jcm12134305)
Supplement: Supplementary file 1 [file jcm-12-04305-s001.zip]

Archive with 1 entries (1 files):
- jcm-2430390-supplementary.pdf
